# Supplementary material for: Concordant Association of Insulin Degrading Enzyme Gene (IDE) Variants with IDE mRNA, Aß, and Alzheimer's Disease
Source: PLoS One. 2010 Jan 19;5(1):e8764. doi: 10.1371/journal.pone.0008764 (PMC2808243; doi:10.1371/journal.pone.0008764)
Supplement: Table S2 — Description of IDE conserved variants. Details for the 68 variants identified in our conserved variant screen are provided. The 17 common, conserved variants tested are in bold. Variant ID = “In house” unique variant identifier. rs = dbSNP variant identifier. Position = Chromosomal position based on the Human Genome build 36.1. Location = Variant location relative to the gene structure. a. a. Change = type of amino acid change predicted for variants within exons. Cons max = maximum conservation of any 100 bp window containing the variant. Study MAF = minor allele frequency in the combined USA+ART case control series. dbSNP MAF = minor allele frequency reported by dbSNP as of 10-17-08 (from HapMap-CEU, except for rs1042444 which only had CEPH MAF). dbSNP MAF: VNA = variant not present in dbSNP. dbSNP MAF: NA = MAF not reported in dbSNP. Source: a = found via dHPLC screen; b = found via SNPMiner; c = found via SNPMiner, but confirmed via dHPLC; d = found via dHPLC while confirming a different, neighboring variant found via SNPMiner. (0.04 MB XLS) [file pone.0008764.s004.xls]

## Sheet: Supplementary Table 2
Variant ID	rs	Variant Type	Major Allele	Minor Allele	Position	Location	a. a. Change	Cons max	Major Allele Context Sequence	Minor Allele Context Sequence	Study MAF	dbSNP MAF	Source
926		SNP	G	A	94317056	Intron_1	N/A	0.74	TGAGTGACTTTGAGTCTAGAATAGGAGGGGCCACCAGGGTAGGGAAAACT	TGAGTGACTTTGAGTCTAAAATAGGAGGGGCCACCAGGGTAGGGAAAACT	0.002	VNA	d
776	rs11187074	SNP	C	G	94316926	Intron_1	N/A	0.73	ttttccaaaggcataccaagagaacGaaccactgcttgggtacagcagtggt	ttttccaaaggcataccaagagaacCaaccactgcttgggtacagcagtggt	0.185	0.158	b
686	rs11187062	SNP	T	C	94296406	Intron_1	N/A	0.73	acaagaaataggaggcccatgtaagTacagcatcagtcaactaagttaatt	acaagaaataggaggcccatgtaagCacagcatcagtcaactaagttaatt	0.002	0	b
687	rs17107734	SNP	C	T	94295397	Intron_1	N/A	0.7	actggacgaagaggtattattgaggCttcagtggtggcatgaagttggtgt	actggacgaagaggtattattgaggTttcagtggtggcatgaagttggtgt	0.087	0.071	b
685	rs11187061	SNP	C	T	94295389	Intron_1	N/A	0.7	gggactgtactggacgaagaggtatCattgaggcttcagtggtggcatgaa	gggactgtactggacgaagaggtatTattgaggcttcagtggtggcatgaa	0.188	0.183	b
683	rs17445328	SNP	A	G	94295169	Intron_1	N/A	0.72	aaactaattcagcttcaacaactagAaaaggccatgataaattacaaaaat	aaactaattcagcttcaacaactagGaaaggccatgataaattacaaaaat	0.252	0.308	b
101		SNP	A	C	94294327	Intron_1	N/A	0.75	gagctggagAataaaccagt	gagctggagCataaaccagt	0.0003213	VNA	a
102		SNP	G	A	94294121	Intron_1	N/A	0.7	gttgaagagGatgactgcga	gttgaagagAatgactgcga	0.0003222	VNA	a
180	rs11187060	SNP	G	A	94294112	Intron_1	N/A	0.7	gatgactgcGaacagctgtt	gatgactgcAaacagctgtt	0.334	0.415	a
181		SNP	T	C	94294102	Intron_1	N/A	0.7	aacagctgtTacgacccacc	aacagctgtCacgacccacc	0.001	VNA	a
934	rs11187059	SNP	G	T	94288516	Intron_1	N/A	0.71	tgccagtagtagcagtttcagttttttttttttttTgtctattaagcaatctccagtatagac	tgccagtagtagcagtttcagttttttttttttttGgtctattaagcaatctccagtatagac	0.188	NR	c
935	rs5787001	INSERTION	-	G	94288514	Intron_1	N/A	0.71	tgccagtagtagcagtttcagttttttttttttttggtctattaagcaatctccagtatagac	tgccagtagtagcagtttcagttttttttttttttggGtctattaagcaatctccagtatagac	0	NR	c
684	rs17107721	SNP	G	A	94288480	Intron_1	N/A	0.71	catgttttttgagagtagggtagatGtaacttttgtctatactggagattg	catgttttttgagagtagggtagatAtaacttttgtctatactggagattg	0.048	0.017	b
148		DELETION	TCA	---	94287130	Exon_2	Ser deletion	0.87	ggataagTCAtcagcagcac	ggataagtcagcagcacttg	0.0003209	VNA	a
99		SNP	T	C	94284283	Intron_3	N/A	0.8	ttatccaacTttgtgtactt	ttatccaacCttgtgtactt	0.002	VNA	a
46	rs4646955	SNP	T	C	94284271	Intron_3	N/A	0.76	gtgtacttaTcacattaata	gtgtacttaCcacattaata	0.252	0.296	a
147		SNP	C	G	94284271	Intron_3	N/A	0.75	tacttatcaCattaataata	tacttatcaGattaataata	not genotyped	VNA	a
100		SNP	A	G	94284172	Intron_3	N/A	0.74	tgaaaaagaAaaaatgagtg	tgaaaaagaGaaaatgagtg	0.0006435	VNA	a
320		SNP	A	C	94281722	Intron_3	N/A	0.76	agttccaaaAatctttctaa	agttccaaaCatctttctaa	0.0005974	VNA	a
317		SNP	A	C	94266555	Intron_4	N/A	0.79	tagtggtacActacatacat	tagtggtacCctacatacat	0.0003224	VNA	a
318		SNP	G	A	94266543	Intron_4	N/A	0.79	acatacatcGctggagagtt	acatacatcActggagagtt	0.0005924	VNA	a
315	rs7895832	SNP	T	A	94266506	Intron_4	N/A	0.83	tccttttttTaaccagtcta	tccttttttAaaccagtcta	0.086	0.075	a
176	rs17875327	SNP	T	C	94264789	Intron_4	N/A	0.85	cccttttctTcccttccagg	cccttttctCcccttccagg	0.104	NR	a
175		SNP	G	A	94257682	Intron_8	N/A	0.72	ttcatggatGattcttcccc	ttcatggatAattcttcccc	0.0005917	VNA	a
169		SNP	G	A	94257545	Intron_8	N/A	0.8	tgggacacGtaaagccagt	tgggacacAtaaagccagt	0.0003218	VNA	a
141		SNP	C	T	94257416	Intron_8	N/A	0.97	taagtgtgcCccttttttcc	taagtgtgcTccttttttcc	0.0006519	VNA	a
168		INSERTION	-	A	94256310	Intron_9	N/A	0.72	ttaaaaaaaaaaaaaaaggt	ttaaaaaaaAaaaaaaaagg	not genotyped	VNA	a
931	rs11442945	INSERTION	-	T	94252799	Intron_11	N/A	0.77	ttgaggtttaaaaaatatattaagggtcaaaatttagaagtctttttca	ttgaggtttaaaaaatataTttaagggtcaaaatttagaagtctttttca	0.09	NR	c
925		SNP	A	C	94252788	Intron_11	N/A	0.77	TgaggtttaaaaaatatattaagggtcaaAatttagaagtctttttcaat	tgaggtttaaaaaatatattaagggtcaaCatttagaagtctttttcaat	0.04	VNA	d
167		SNP	T	C	94240021	Intron_12	N/A	0.72	ctcatgtgtcTatcaaaccac	ctcatgtgtcCatcaaaccac	0.004	VNA	a
311	rs6583817	SNP	G	A	94237227	Intron_12	N/A	0.74	gactaactcaGgtttcagga	gactaactcaAgtttcagga	0.126	0.15	a
310		SNP	T	C	94237153	Intron_12	N/A	0.72	tgtgtgacatTtgtgcactta	tgtgtgacatCtgtgcactta	0.016	VNA	a
309		SNP	G	T	94236972	Exon_13	Pro/Pro - Synonymous	0.92	agattttaccGttagaaaaag	agattttaccTttagaaaaag	0.02	VNA	a
165		SNP	T	C	94232968	Intron_14	N/A	0.88	atctagcttaTaaagcttata	atctagcttaCaaagcttata	0	VNA	a
745	rs2229708	SNP	G	A	94229064	Exon_15	Lys/Glu - NonConservative	1	AGATCATAGCTCAAGCCTGCTAGCTcTGCTGCATATGCATACTCGTTGAGT	AGATCATAGCTCAAGCCTGCTAGCTtTGCTGCATATGCATACTCGTTGAGT	0.0004308	0	b
160		INSERTION	-	T	94228909	Intron_15	N/A	0.84	tttcttttttttttaatctt	tttctttttTtttttaatct	not genotyped	VNA	a
13		SNP	G	A	94228792	Intron_15	N/A	0.89	tttttaaacGtctttcatca	tttttaaacAtctttcatca	0.0005397	VNA	a
92		SNP	C	G	94228761	Intron_15	N/A	0.89	ttttctactCaaacaaaatt	ttttctactGaaacaaaatt	0.002	VNA	a
11		INSERTION	--	AC	94228385	Exon_15B	X15B-frameshift	0.97	aatgcaatacttgtaagtaa	aatgcaataACcttgtaagt	0.0005435	VNA	a
12		SNP	A	C	94228292	Intron_15	N/A	0.78	tttttaaacAagaaagttaa	tttttaaacCagaaagttaa	0.002	VNA	a
405	rs7077626	SNP	T	A	94228149	Intron_15	N/A	0.77	atgctcttcTgcctgagatg	atgctcttcAgcctgagatg	0	0	c
157		SNP	A	T	94225744	Intron_15	N/A	0.85	ataccctgaAttctttctgt	ataccctgaTttctttctgt	not genotyped	VNA	a
156	rs12245118	SNP	A	T	94224735	Intron_16	N/A	0.88	ttttaaaagAtttataaaat	ttttaaaagTtttataaaat	not genotyped	NR	a
90		SNP	G	A	94220201	Intron_17	N/A	0.74	gaaaactagGtgaagtgttt	gaaaactagAtgaagtgttt	0.001	VNA	a
155		SNP	G	A	94220184	Intron_17	N/A	0.74	tttacaggaGctctgtgtac	tttacaggaActctgtgtac	not genotyped	VNA	a
154	rs4646957	SNP	G	A	94219892	Intron_18	N/A	0.71	tgtgataagGaacacattag	tgtgataagAaacacattag	0.355	0.433	a
936	rs12243622	SNP	A	G	94218805	Intron_18	N/A	0.72	aggttttagaatccacttttatgAtaaacaaagccagtttatttcacaaa	aggttttagaatccacttttatgGtaaacaaagccagtttatttcacaaa	0.002	NR	c
58	rs1042444	SNP	G	A	94213696	Exon_21	Gly/Ser - Conservative	0.9	CTCAAGCcCTGTATGC	AATCTCAAGCtCTGTATGC	0	0	b
77		SNP	G	A	94211051	Intron_21	N/A	0.78	tcatttagtGtactgttctg	tcatttagtAtactgttctg	0.0006349	VNA	a
78		SNP	A	G	94211010	Intron_21	N/A	0.84	tagtaaaatAttgtttgatt	tagtaaaatGttgtttgatt	0.0003185	VNA	a
74		SNP	A	G	94206199	Intron_22	N/A	0.83	agtggagcaAaagggtgacc	agtggagcaGaagggtgacc	0.0009518	VNA	a
73		SNP	G	A	94206126	Exon_23	Val/Ile - Conservative	0.86	aaggtatccGtccatgttct	aaggtatccAtccatgttct	0.0003181	VNA	a
191	rs11459510	INSERTION	-	T	94205437	Intron_23	N/A	0.72	agtctggtttagttttttttttttgttcttttgtgatagtatcaataagt	agtctggtttagttttttttttttTgttcttttgtgatagtatcaataag	not genotyped	NR	a
192		INSERTION	--	TT	94205437	Intron_23	N/A	0.72	agtctggtttagttttttttttttgttcttttgtgatagtatcaataagt	agtctggtttagttttttttttttTTgttcttttgtgatagtatcaataa	not genotyped	VNA	a
72		SNP	A	G	94205345	Exon_24	Ile/Val - Conservative	0.83	caaaatgacAtaaatttgtc	caaaatgacGtaaatttgtc	0.001	VNA	a
10	rs4646958	SNP	A	T	94204339	Intron_24	N/A	0.75	gccaaaaaaAgttgatgtcc	gccaaaaaaTgttgatgtcc	0.088	0.1	a
185		SNP	T	G	94204124	3PrimeUTR	N/A	0.74	tccagagccTaagaaaatca	tccagagccGaagaaaatca	0.0005938	VNA	a
9		SNP	G	A	94203914	3PrimeFlanking	N/A	0.79	tataacaatGcttaaaatga	tataacaatActtaaaatga	0.000821	VNA	a
7		SNP	C	T	94203594	3PrimeFlanking	N/A	0.72	ttatgccaaCtcgtaaaatg	ttatgccaaTtcgtaaaatg	0.0005423	VNA	a
171		SNP	T	C	94203290	3PrimeFlanking	N/A	0.75	gtataacttTttattacagt	gtataacttCttattacagt	0	VNA	a
170		DELETION	AGTTA	-----	94203100	3PrimeFlanking	N/A	0.84	taaatgttaAGTTAtttttt	taaatgttattttttgaata	not genotyped	VNA	a
6	rs5786997	INSERTION	--	AT	94203071	3PrimeFlanking	N/A	0.88	aatataaacatataaacaca	aatataaacATatataaaca	0.104	NR	a
5		SNP	T	A	94202545	3PrimeFlanking	N/A	0.74	ttatgtattTgtagactatg	ttatgtattAgtagactatg	0.0002722	VNA	a
3	rs5786996	INSERTION	-	C	94202516	3PrimeFlanking	N/A	0.74	ttaaactgcaagtatataca	ttaaactgcCaagtatatac	0.037	NR	a
4		SNP	C	T	94202506	3PrimeFlanking	N/A	0.74	aagtatataCaagacagatc	aagtatataTaagacagatc	0.0005417	VNA	a
2		DELETION	AA	--	94202383	3PrimeFlanking	N/A	0.81	tttttaaaaAAtgggtgaaa	tttttaaaatgggtgaaatt	0.021	VNA	a
158		SNP	G	C	94202282	3PrimeFlanking	N/A	0.73	ttggtatgcGtcagcatttt	ttggtatgcCtcagcatttt	0.002	VNA	a
70		SNP	C	T	94202224	3PrimeFlanking	N/A	0.7	tcaggcataCtaatggattc	tcaggcataTtaatggattc	0.003	VNA	a
Table S2 Description of IDE conserved variants. Details for the 68 variants identified in our conserved variant screen are provided. The 17 common, conserved variants tested are in bold. Variant ID = "In house" unique variant identifier. rs = dbSNP variant identifier. Position = Chromosomal position based on the Human Genome build 36.1. Location = Variant location relative to the gene structure. …
